# Supplementary material for: Soluble Poly(amide-imide)s from Diamide–Diamine Monomer with Trifluoromethyl Groups
Source: Polymers (Basel). 2022 Feb 6;14(3):624. doi: 10.3390/polym14030624 (PMC8840246; doi:10.3390/polym14030624)
Supplement: Supplementary file 1 [file polymers-14-00624-s001.zip]

Archive with 1 entries (1 files):
- polymers-1566930-supplementary.pdf
